# Supplementary material for: Current Clinical Practice on the Management of Invasive Streptococcus Pyogenes Infections in Children: A Survey-Based Study
Source: Antibiotics (Basel). 2025 Sep 26;14(10):970. doi: 10.3390/antibiotics14100970 (PMC12561913; doi:10.3390/antibiotics14100970)
Supplement: Supplementary file 1 [file antibiotics-14-00970-s001.zip]

Archive with 1 entries (1 files):
- antibiotics-3845928-supplementary.pdf
